# Supplementary material for: Small-cell carcinoma in the head and neck region: A propensity score-matched analysis of the effect of surgery
Source: PLoS One. 2024 Oct 24;19(10):e0312455. doi: 10.1371/journal.pone.0312455 (PMC11500905; doi:10.1371/journal.pone.0312455)
Supplement: S1 File — (CSV) [file pone.0312455.s002.csv]

age	age65	sex	YearDx	race	Site	competing	DSSR	OSR	month	Surgery	RT	chemo	Tx	Extent
22	0	Female	2005	White	nasopharynx	1	1	1	50	0	1	1	RC	Regional
25	0	Male	2007	Black	nasal paranasal	2	0	1	144	1	1	1	SRC	Regional
25	0	Male	2006	Black	nasopharynx	0	0	0	173	0	1	1	RC	Regional
28	0	Female	2007	Black	nasal paranasal	1	1	1	9	1	1	1	SRC	Regional
29	0	Male	2018	White	nasopharynx	1	1	1	14	0	1	1	RC	Regional
30	0	Female	2017	White	salivary	0	0	0	37	1	1	1	SRC	Regional
33	0	Male	2016	White	nasal paranasal	1	1	1	16	0	1	1	RC	Regional
35	0	Female	2007	White	larynx	1	1	1	19	1	1	1	SRC	Localized
36	0	Male	2009	White	nasal paranasal	0	0	0	132	1	1	1	SRC	Regional
37	0	Male	2015	White	larynx	1	1	1	19	0	1	1	RC	Localized
37	0	Male	2013	Black	nasal paranasal	0	0	0	11	0	1	1	RC	Regional
37	0	Female	2007	Black	oropharynx	0	0	0	156	0	1	1	RC	Regional
39	0	Male	2015	White	nasal paranasal	0	0	0	62	0	1	1	RC	Regional
39	0	Male	2013	White	nasopharynx	0	0	0	84	0	1	1	RC	Regional
42	0	Male	2011	White	nasopharynx	1	1	1	23	1	1	1	SRC	Regional
42	0	Male	2014	other	nasal paranasal	0	0	0	79	0	1	1	RC	Regional
43	0	Male	2016	White	larynx	1	1	1	11	0	1	1	RC	Regional
43	0	Male	2005	White	nasal paranasal	1	1	1	16	1	1	1	SRC	Regional
43	0	Male	2020	Black	larynx	0	0	0	4	0	1	1	RC	Regional
43	0	Male	2018	White	nasopharynx	0	0	0	35	0	1	1	RC	Regional
43	0	Male	2005	White	oropharynx	0	0	0	191	0	1	1	RC	Localized
44	0	Male	2016	other	nasal paranasal	1	1	1	45	0	1	1	RC	Regional
44	0	Male	2010	White	nasal paranasal	0	0	0	131	1	1	1	SRC	Regional
45	0	Male	2007	White	nasal paranasal	0	0	0	159	0	1	1	RC	Regional
46	0	Male	2011	Black	Other	0	0	0	108	1	1	1	SRC	Localized
46	0	Male	2007	White	salivary	0	0	0	162	1	1	1	SRC	Localized
47	0	Male	2012	White	nasopharynx	2	0	1	4	0	1	1	RC	Regional
47	0	Male	2010	White	oropharynx	1	1	1	76	0	1	1	RC	Regional
47	0	Male	2015	other	Other	0	0	0	60	1	1	1	SRC	Regional
48	0	Male	2017	Black	nasal paranasal	1	1	1	27	0	1	1	RC	Regional
48	0	Female	2004	Black	nasopharynx	1	1	1	23	0	1	1	RC	Regional
48	0	Male	2017	White	salivary	0	0	0	46	1	1	1	SRC	Regional
49	0	Female	2017	White	oropharynx	2	0	1	21	1	1	1	SRC	Regional
49	0	Male	2007	White	oropharynx	1	1	1	54	0	1	1	RC	Regional
50	0	Female	2011	White	larynx	1	1	1	16	0	1	1	RC	Regional
50	0	Female	2019	White	nasal paranasal	0	0	0	18	0	1	1	RC	Regional
50	0	Male	2011	White	nasal paranasal	0	0	0	116	1	1	1	SRC	Regional
51	0	Male	2018	White	oropharynx	1	1	1	15	1	1	1	SRC	Regional
51	0	Female	2009	Black	larynx	1	1	1	37	1	1	1	SRC	Regional
51	0	Male	2015	White	nasopharynx	0	0	0	63	0	1	1	RC	Regional
51	0	Male	2015	other	oral	0	0	0	60	0	1	1	RC	Regional
52	0	Female	2014	White	larynx	1	1	1	55	0	1	1	RC	Localized
52	0	Male	2010	White	salivary	1	1	1	29	0	1	1	RC	Regional
52	0	Male	2012	White	Other	1	1	1	83	1	1	1	SRC	Regional
52	0	Female	2000	White	larynx	0	0	0	242	0	1	1	RC	Regional
52	0	Female	2002	other	salivary	0	0	0	223	0	1	1	RC	Localized
53	0	Male	2015	White	oropharynx	1	1	1	21	1	1	1	SRC	Regional
53	0	Male	2019	White	nasal paranasal	0	0	0	14	0	1	1	RC	Localized
53	0	Male	2009	White	salivary	0	0	0	134	0	1	1	RC	Regional
53	0	Female	2019	White	nasopharynx	0	0	0	15	1	1	1	SRC	Regional
53	0	Female	2005	White	nasal paranasal	0	0	0	182	1	1	1	SRC	Localized
54	0	Male	2015	White	larynx	1	1	1	22	0	1	1	RC	Localized
54	0	Female	2001	White	larynx	1	1	1	23	0	1	1	RC	Regional
54	0	Female	2018	White	larynx	1	1	1	15	0	1	1	RC	Regional
55	0	Male	2019	Black	larynx	1	1	1	8	0	1	1	RC	Regional
55	0	Male	2002	White	larynx	1	1	1	15	0	1	1	RC	Regional
55	0	Male	2014	White	nasopharynx	1	1	1	11	0	1	1	RC	Regional
55	0	Male	2020	White	larynx	0	0	0	7	0	1	1	RC	Regional
55	0	Male	2016	other	larynx	0	0	0	49	0	1	1	RC	Regional
55	0	Male	2014	Black	oropharynx	0	0	0	76	0	1	1	RC	Regional
55	0	Female	2020	Black	salivary	0	0	0	1	0	1	1	RC	Regional
55	0	Male	2000	White	salivary	0	0	0	249	0	1	1	RC	Regional
56	0	Male	2011	White	larynx	2	0	1	34	0	1	1	RC	Localized
56	0	Female	2015	White	nasal paranasal	1	1	1	26	0	1	1	RC	Regional
56	0	Male	2005	White	nasopharynx	1	1	1	107	0	1	1	RC	Regional
56	0	Male	2005	White	salivary	1	1	1	13	0	1	1	RC	Regional
56	0	Female	2014	White	oropharynx	1	1	1	14	1	1	1	SRC	Regional
56	0	Female	2020	White	larynx	0	0	0	1	0	1	1	RC	Regional
56	0	Male	2020	White	larynx	0	0	0	9	0	1	1	RC	Regional
56	0	Male	2010	White	nasal paranasal	0	0	0	122	1	1	1	SRC	Regional
56	0	Male	2015	White	salivary	0	0	0	67	1	1	1	SRC	Localized
57	0	Female	2018	White	larynx	2	0	1	17	0	1	1	RC	Regional
57	0	Male	2010	White	larynx	2	0	1	8	0	1	1	RC	Regional
57	0	Female	2007	White	larynx	1	1	1	147	0	1	1	RC	Regional
57	0	Male	2003	White	oropharynx	1	1	1	12	0	1	1	RC	Regional
57	0	Female	2014	White	oropharynx	0	0	0	81	1	1	1	SRC	Regional
57	0	Male	2019	White	salivary	0	0	0	13	1	1	1	SRC	Regional
58	0	Female	2010	White	oral	1	1	1	13	0	1	1	RC	Regional
58	0	Male	2016	White	salivary	0	0	0	49	0	1	1	RC	Regional
59	0	Female	2009	White	larynx	2	0	1	10	0	1	1	RC	Regional
59	0	Female	2004	White	oropharynx	1	1	1	116	1	1	1	SRC	Localized
59	0	Male	2006	other	larynx	1	1	1	20	1	1	1	SRC	Regional
59	0	Male	2013	Black	larynx	0	0	0	84	0	1	1	RC	Localized
59	0	Male	2019	White	larynx	0	0	0	22	0	1	1	RC	Regional
59	0	Male	2020	White	nasal paranasal	0	0	0	5	0	1	1	RC	Regional
60	0	Female	2018	White	larynx	1	1	1	13	0	1	1	RC	Regional
60	0	Male	2018	White	larynx	1	1	1	14	0	1	1	RC	Localized
60	0	Male	2010	White	nasopharynx	1	1	1	108	0	1	1	RC	Regional
60	0	Female	2015	White	nasal paranasal	1	1	1	34	1	1	1	SRC	Regional
60	0	Male	2011	White	oropharynx	0	0	0	113	0	1	1	RC	Regional
60	0	Male	2020	White	salivary	0	0	0	8	0	1	1	RC	Regional
61	0	Male	2002	White	larynx	2	0	1	105	1	1	1	SRC	Regional
61	0	Male	2001	White	salivary	2	0	1	161	1	1	1	SRC	Regional
61	0	Male	2012	White	hypopharynx	1	1	1	47	0	1	1	RC	Regional
61	0	Female	2019	White	nasal paranasal	1	1	1	14	0	1	1	RC	Regional
61	0	Male	2007	White	salivary	1	1	1	6	1	1	1	SRC	Regional
61	0	Female	2014	White	nasal paranasal	0	0	0	83	0	1	1	RC	Regional
61	0	Male	2019	Unknown	oropharynx	0	0	0	22	0	1	1	RC	Regional
62	0	Male	2002	White	larynx	1	1	1	10	0	1	1	RC	Localized
62	0	Female	2008	White	larynx	1	1	1	92	1	1	1	SRC	Localized
62	0	Male	2016	White	oropharynx	0	0	0	55	0	1	1	RC	Regional
62	0	Male	2010	White	oropharynx	0	0	0	126	0	1	1	RC	Regional
62	0	Female	2020	White	larynx	0	0	0	4	1	1	1	SRC	Regional
62	0	Male	2019	White	larynx	0	0	0	17	1	1	1	SRC	Localized
63	0	Male	2001	White	larynx	1	1	1	13	1	1	1	SRC	Localized
63	0	Female	2012	White	larynx	0	0	0	103	0	1	1	RC	Regional
63	0	Male	2017	White	oropharynx	0	0	0	44	0	1	1	RC	Regional
63	0	Male	2014	White	salivary	0	0	0	72	0	1	1	RC	Localized
63	0	Male	2010	White	nasal paranasal	0	0	0	126	1	1	1	SRC	Regional
64	0	Male	2006	White	larynx	2	0	1	128	0	1	1	RC	Regional
64	0	Male	2012	White	Other	2	0	1	55	0	1	1	RC	Localized
64	0	Male	2004	White	salivary	2	0	1	145	0	1	1	RC	Localized
64	0	Male	2014	White	larynx	1	1	1	51	0	1	1	RC	Regional
64	0	Male	2003	White	larynx	1	1	1	29	0	1	1	RC	Localized
64	0	Female	2017	White	larynx	1	1	1	15	0	1	1	RC	Regional
64	0	Male	2013	White	larynx	1	1	1	31	0	1	1	RC	Regional
64	0	Male	2011	White	larynx	1	1	1	7	0	1	1	RC	Localized
64	0	Female	2004	White	salivary	1	1	1	8	1	1	1	SRC	Regional
64	0	Female	2019	White	larynx	0	0	0	15	0	1	1	RC	Regional
64	0	Female	2019	White	oropharynx	0	0	0	18	0	1	1	RC	Regional
64	0	Female	2017	other	oropharynx	0	0	0	43	1	1	1	SRC	Regional
64	0	Male	2014	White	nasal paranasal	0	0	0	77	1	1	1	SRC	Regional
65	1	Male	2011	Black	nasopharynx	2	0	1	31	0	1	1	RC	Regional
65	1	Male	2005	White	nasopharynx	2	0	1	139	1	1	1	SRC	Regional
65	1	Female	2016	White	larynx	1	1	1	8	0	1	1	RC	Regional
65	1	Female	2007	White	oral	1	1	1	20	0	1	1	RC	Regional
65	1	Female	2018	White	oropharynx	1	1	1	27	0	1	1	RC	Regional
65	1	Male	2007	White	larynx	1	1	1	25	1	1	1	SRC	Localized
65	1	Female	2014	White	nasopharynx	1	1	1	8	1	1	1	SRC	Regional
65	1	Female	2005	other	salivary	1	1	1	25	1	1	1	SRC	Regional
65	1	Male	2019	White	nasal paranasal	0	0	0	16	0	1	1	RC	Regional
65	1	Male	2016	White	salivary	0	0	0	54	1	1	1	SRC	Regional
65	1	Male	2005	White	nasal paranasal	0	0	0	184	1	1	1	SRC	Regional
66	1	Female	2012	White	salivary	1	1	1	6	0	1	1	RC	Regional
66	1	Male	2017	Black	salivary	0	0	0	47	0	1	1	RC	Regional
66	1	Male	2008	White	salivary	0	0	0	146	0	1	1	RC	Regional
66	1	Male	2015	White	salivary	0	0	0	70	1	1	1	SRC	Regional
67	1	Male	2018	White	larynx			1	9	0	1	1	RC	Localized
67	1	Female	2018	Black	larynx	2	0	1	10	0	1	1	RC	Localized
67	1	Female	2009	White	oral	1	1	1	5	1	1	1	SRC	Regional
67	1	Female	2015	Black	nasal paranasal	1	1	1	9	1	1	1	SRC	Regional
67	1	Male	2002	White	larynx	1	1	1	31	1	1	1	SRC	Localized
67	1	Male	2008	White	nasopharynx	0	0	0	152	0	1	1	RC	Regional
67	1	Male	2019	White	larynx	0	0	0	15	1	1	1	SRC	Localized
67	1	Female	2019	White	nasal paranasal	0	0	0	23	1	1	1	SRC	Regional
68	1	Male	2005	White	oropharynx	2	0	1	83	1	1	1	SRC	Regional
68	1	Female	2005	White	larynx	1	1	1	27	0	1	1	RC	Localized
68	1	Male	2007	White	larynx	1	1	1	8	1	1	1	SRC	Regional
68	1	Female	2018	White	larynx	0	0	0	30	0	1	1	RC	Regional
68	1	Male	2019	White	larynx	0	0	0	12	0	1	1	RC	Regional
68	1	Female	2015	White	hypopharynx	0	0	0	64	1	1	1	SRC	Regional
69	1	Male	2011	White	salivary	2	0	1	65	1	1	1	SRC	Regional
69	1	Male	2002	White	salivary	2	0	1	163	1	1	1	SRC	Regional
69	1	Female	2014	White	nasal paranasal	1	1	1	3	0	1	1	RC	Regional
69	1	Male	2013	White	salivary	1	1	1	19	1	1	1	SRC	Localized
69	1	Male	2010	White	larynx	0	0	0	124	0	1	1	RC	Regional
69	1	Male	2007	White	salivary	0	0	0	166	1	1	1	SRC	Localized
69	1	Male	2019	White	nasal paranasal	0	0	0	20	1	1	1	SRC	Regional
70	1	Female	2010	White	larynx	2	0	1	16	0	1	1	RC	Regional
70	1	Male	2013	other	nasal paranasal	2	0	1	21	1	1	1	SRC	Regional
70	1	Male	2000	White	salivary	2	0	1	220	1	1	1	SRC	Localized
70	1	Male	2010	White	oropharynx	1	1	1	10	0	1	1	RC	Regional
70	1	Male	2020	White	larynx	0	0	0	3	0	1	1	RC	Regional
70	1	Male	2018	White	nasopharynx	0	0	0	26	0	1	1	RC	Regional
70	1	Male	2016	White	oropharynx	0	0	0	57	1	1	1	SRC	Regional
70	1	Male	2018	White	oropharynx	0	0	0	25	1	1	1	SRC	Regional
70	1	Female	2017	White	salivary	0	0	0	41	1	1	1	SRC	Regional
71	1	Male	2010	White	salivary	2	0	1	110	0	1	1	RC	Localized
71	1	Female	2011	White	salivary	2	0	1	16	0	1	1	RC	Regional
71	1	Male	2011	White	salivary	2	0	1	75	1	1	1	SRC	Regional
71	1	Female	2011	White	larynx	1	1	1	25	0	1	1	RC	Regional
71	1	Female	2019	White	salivary	1	1	1	13	1	1	1	SRC	Regional
71	1	Female	2003	White	salivary	1	1	1	24	1	1	1	SRC	Regional
71	1	Male	2020	Black	oropharynx	0	0	0	11	0	1	1	RC	Regional
71	1	Male	2019	White	oropharynx	0	0	0	15	0	1	1	RC	Regional
71	1	Female	2015	White	larynx	0	0	0	68	1	1	1	SRC	Regional
71	1	Male	2004	White	salivary	0	0	0	196	1	1	1	SRC	Regional
72	1	Male	2004	White	salivary	2	0	1	111	0	1	1	RC	Localized
72	1	Male	2008	White	salivary	2	0	1	26	1	1	1	SRC	Regional
72	1	Female	2015	White	larynx	1	1	1	6	0	1	1	RC	Regional
72	1	Male	2006	White	oropharynx	1	1	1	11	0	1	1	RC	Regional
72	1	Male	2008	White	salivary	1	1	1	153	0	1	1	RC	Regional
72	1	Female	2019	White	salivary	1	1	1	7	1	1	1	SRC	Regional
72	1	Male	2017	White	oropharynx	0	0	0	43	0	1	1	RC	Regional
73	1	Male	2004	other	larynx	2	0	1	174	0	1	1	RC	Localized
73	1	Female	2008	White	salivary	2	0	1	78	1	1	1	SRC	Regional
73	1	Male	2010	White	oropharynx	2	0	1	66	1	1	1	SRC	Localized
73	1	Male	2015	White	salivary	1	1	1	3	0	1	1	RC	Regional
73	1	Male	2016	White	larynx	0	0	0	53	0	1	1	RC	Regional
73	1	Male	2019	White	salivary	0	0	0	12	1	1	1	SRC	Regional
74	1	Male	2012	White	salivary	2	0	1	63	1	1	1	SRC	Regional
74	1	Female	2001	White	salivary	1	1	1	51	0	1	1	RC	Regional
74	1	Male	2020	White	larynx	0	0	0	0	0	1	1	RC	Regional
74	1	Male	2019	White	oropharynx	0	0	0	16	0	1	1	RC	Regional
74	1	Male	2020	White	nasal paranasal	0	0	0	5	1	1	1	SRC	Localized
75	1	Female	2018	White	larynx	1	1	1	13	0	1	1	RC	Localized
75	1	Male	2000	White	salivary	1	1	1	28	1	1	1	SRC	Regional
75	1	Male	2020	White	oropharynx	0	0	0	7	0	1	1	RC	Localized
75	1	Female	2015	White	nasal paranasal	0	0	0	64	1	1	1	SRC	Regional
75	1	Female	2019	White	nasal paranasal	0	0	0	21	1	1	1	SRC	Regional
75	1	Male	2020	White	oropharynx	0	0	0	2	1	1	1	SRC	Regional
76	1	Female	2008	White	nasal paranasal	1	1	1	67	1	1	1	SRC	Regional
76	1	Male	2017	White	salivary	0	0	0	43	0	1	1	RC	Regional
76	1	Male	2018	White	salivary	0	0	0	29	1	1	1	SRC	Regional
77	1	Male	2012	Black	larynx	2	0	1	15	0	1	1	RC	Localized
77	1	Female	2016	White	nasal paranasal	2	0	1	5	0	1	1	RC	Regional
77	1	Female	2008	White	salivary	2	0	1	67	1	1	1	SRC	Regional
77	1	Male	2017	White	oropharynx	2	0	1	18	1	1	1	SRC	Localized
77	1	Male	2018	White	hypopharynx	1	1	1	9	0	1	1	RC	Localized
77	1	Male	2001	Black	larynx	1	1	1	10	0	1	1	RC	Localized
77	1	Female	2001	White	salivary	1	1	1	53	0	1	1	RC	Regional
77	1	Male	2004	White	salivary	1	1	1	6	1	1	1	SRC	Regional
78	1	Male	2006	White	salivary	2	0	1	158	1	1	1	SRC	Localized
78	1	Female	2018	White	salivary	1	1	1	26	0	1	1	RC	Localized
79	1	Male	2016	White	salivary	2	0	1	14	1	1	1	SRC	Localized
79	1	Female	2005	Black	nasopharynx	1	1	1	15	0	1	1	RC	Regional
79	1	Male	2005	White	salivary	1	1	1	6	1	1	1	SRC	Regional
79	1	Female	2017	White	salivary	0	0	0	37	1	1	1	SRC	Regional
79	1	Male	2018	White	salivary	0	0	0	25	1	1	1	SRC	Regional
81	1	Male	2018	White	salivary	0	0	0	27	1	1	1	SRC	Regional
82	1	Male	2012	White	salivary	1	1	1	41	1	1	1	SRC	Localized
83	1	Male	2011	White	salivary	2	0	1	80	0	1	1	RC	Regional
84	1	Male	2004	White	salivary	2	0	1	9	0	1	1	RC	Localized
84	1	Male	2008	White	salivary	2	0	1	64	1	1	1	SRC	Regional
86	1	Female	2019	White	nasal paranasal	1	1	1	8	0	1	1	RC	Regional
86	1	Male	2018	other	salivary	1	1	1	7	1	1	1	SRC	Localized
88	1	Female	2010	White	Other	1	1	1	3	0	1	1	RC	Regional
88	1	Male	2008	White	oropharynx	1	1	1	48	1	1	1	SRC	Regional
89	1	Male	2003	White	salivary	1	1	1	4	1	1	1	SRC	Regional
