# Supplementary material for: Small-cell carcinoma in the head and neck region: A propensity score-matched analysis of the effect of surgery
Source: PLoS One. 2024 Oct 24;19(10):e0312455. doi: 10.1371/journal.pone.0312455 (PMC11500905; doi:10.1371/journal.pone.0312455)
Supplement: S2 File — (TXT) [file pone.0312455.s003.txt]

age	age65	sex	YearDx	White	Black	nasopharynx	nasal.paransal	salivary	larynx	hypopharynx	orpharynx	oral	competing	DSSR	OSR	month	Surgery	RT	chemo	Tx	Extent	PropensityScore.GLM.1	pairmatch
42	0	1	2011	1	0	1	0	0	0	0	0	0	1	1	1	23	1	1	1	1	1	0.200818867403154	1
53	0	0	2019	1	0	1	0	0	0	0	0	0	0	0	0	15	1	1	1	1	1	0.21151875918261	2
65	1	1	2005	1	0	1	0	0	0	0	0	0	2	0	1	139	1	1	1	1	1	0.303347775740983	3
65	1	0	2014	1	0	1	0	0	0	0	0	0	1	1	1	8	1	1	1	1	1	0.278080885904476	4
68	1	0	2015	1	0	0	0	0	0	1	0	0	0	0	0	64	1	1	1	1	1	0.348888040316758	5
35	0	0	2007	1	0	0	0	0	1	0	0	0	1	1	1	19	1	1	1	1	0	0.238318353219232	6
61	0	1	2002	1	0	0	0	0	1	0	0	0	2	0	1	105	1	1	1	1	1	0.252194274237855	7
62	0	0	2008	1	0	0	0	0	1	0	0	0	1	1	1	92	1	1	1	1	0	0.301744798339084	8
62	0	0	2020	1	0	0	0	0	1	0	0	0	0	0	0	4	1	1	1	1	1	0.174089813757433	9
62	0	1	2019	1	0	0	0	0	1	0	0	0	0	0	0	17	1	1	1	1	0	0.179721789158742	10
63	0	1	2001	1	0	0	0	0	1	0	0	0	1	1	1	13	1	1	1	1	0	0.313642229906975	11
65	1	1	2007	1	0	0	0	0	1	0	0	0	1	1	1	25	1	1	1	1	0	0.269570249641461	12
67	1	1	2002	1	0	0	0	0	1	0	0	0	1	1	1	31	1	1	1	1	0	0.316596330289255	13
67	1	1	2019	1	0	0	0	0	1	0	0	0	0	0	0	15	1	1	1	1	0	0.189846245190597	14
68	1	1	2007	1	0	0	0	0	1	0	0	0	1	1	1	8	1	1	1	1	1	0.232671714332776	15
71	1	0	2015	1	0	0	0	0	1	0	0	0	0	0	0	68	1	1	1	1	1	0.225228058157125	16
51	0	0	2009	0	1	0	0	0	1	0	0	0	1	1	1	37	1	1	1	1	1	0.115886897325108	17
59	0	1	2006	0	0	0	0	0	1	0	0	0	1	1	1	20	1	1	1	1	1	0.232789350961645	18
36	0	1	2009	1	0	0	1	0	0	0	0	0	0	0	0	132	1	1	1	1	1	0.515500902462278	19
43	0	1	2005	1	0	0	1	0	0	0	0	0	1	1	1	16	1	1	1	1	1	0.578471550031419	20
44	0	1	2010	1	0	0	1	0	0	0	0	0	0	0	0	131	1	1	1	1	1	0.532327490909796	21
50	0	1	2011	1	0	0	1	0	0	0	0	0	0	0	0	116	1	1	1	1	1	0.542414848745258	22
53	0	0	2005	1	0	0	1	0	0	0	0	0	0	0	0	182	1	1	1	1	0	0.716261702225571	23
56	0	1	2010	1	0	0	1	0	0	0	0	0	0	0	0	122	1	1	1	1	1	0.572198868064374	24
60	0	0	2015	1	0	0	1	0	0	0	0	0	1	1	1	34	1	1	1	1	1	0.594446448904728	25
63	0	1	2010	1	0	0	1	0	0	0	0	0	0	0	0	126	1	1	1	1	1	0.5950644345349	26
64	0	1	2014	1	0	0	1	0	0	0	0	0	0	0	0	77	1	1	1	1	1	0.559226021641246	27
65	1	1	2005	1	0	0	1	0	0	0	0	0	0	0	0	184	1	1	1	1	1	0.648462462402366	28
67	1	0	2019	1	0	0	1	0	0	0	0	0	0	0	0	23	1	1	1	1	1	0.578379900972102	29
69	1	1	2019	1	0	0	1	0	0	0	0	0	0	0	0	20	1	1	1	1	1	0.526173352212985	30
74	1	1	2020	1	0	0	1	0	0	0	0	0	0	0	0	5	1	1	1	1	0	0.591154116561239	31
75	1	0	2015	1	0	0	1	0	0	0	0	0	0	0	0	64	1	1	1	1	1	0.641998699106394	32
75	1	0	2019	1	0	0	1	0	0	0	0	0	0	0	0	21	1	1	1	1	1	0.604364611107739	33
76	1	0	2008	1	0	0	1	0	0	0	0	0	1	1	1	67	1	1	1	1	1	0.706435237593609	34
25	0	1	2007	0	1	0	1	0	0	0	0	0	2	0	1	144	1	1	1	1	1	0.315646118402139	35
28	0	0	2007	0	1	0	1	0	0	0	0	0	1	1	1	9	1	1	1	1	1	0.378647607225779	36
67	1	0	2015	0	1	0	1	0	0	0	0	0	1	1	1	9	1	1	1	1	1	0.427593750560656	37
70	1	1	2013	0	0	0	1	0	0	0	0	0	2	0	1	21	1	1	1	1	1	0.608342957125859	38
67	1	0	2009	1	0	0	0	0	0	0	0	1	1	1	1	5	1	1	1	1	1	0.281725439793005	39
49	0	0	2017	1	0	0	0	0	0	0	1	0	2	0	1	21	1	1	1	1	1	0.380909829028194	40
51	0	1	2018	1	0	0	0	0	0	0	1	0	1	1	1	15	1	1	1	1	1	0.323634991296517	41
53	0	1	2015	1	0	0	0	0	0	0	1	0	1	1	1	21	1	1	1	1	1	0.356645591175004	42
56	0	0	2014	1	0	0	0	0	0	0	1	0	1	1	1	14	1	1	1	1	1	0.432587752587641	43
57	0	0	2014	1	0	0	0	0	0	0	1	0	0	0	0	81	1	1	1	1	1	0.435890796999939	44
59	0	0	2004	1	0	0	0	0	0	0	1	0	1	1	1	116	1	1	1	1	0	0.600311365424571	45
68	1	1	2005	1	0	0	0	0	0	0	1	0	2	0	1	83	1	1	1	1	1	0.503157789334123	46
70	1	1	2016	1	0	0	0	0	0	0	1	0	0	0	0	57	1	1	1	1	1	0.400956104341362	47
70	1	1	2018	1	0	0	0	0	0	0	1	0	0	0	0	25	1	1	1	1	1	0.381858933619871	48
73	1	1	2010	1	0	0	0	0	0	0	1	0	2	0	1	66	1	1	1	1	0	0.529021239824896	49
75	1	1	2020	1	0	0	0	0	0	0	1	0	0	0	0	2	1	1	1	1	1	0.37880488489688	50
77	1	1	2017	1	0	0	0	0	0	0	1	0	2	0	1	18	1	1	1	1	0	0.472367175459073	51
88	1	1	2008	1	0	0	0	0	0	0	1	0	1	1	1	48	1	1	1	1	1	0.540226242721773	52
64	0	0	2017	0	0	0	0	0	0	0	1	0	0	0	0	43	1	1	1	1	1	0.449560746766959	53
46	0	1	2011	0	1	0	0	0	0	0	0	0	0	0	0	108	1	1	1	1	0	0.438076048772278	54
30	0	0	2017	1	0	0	0	1	0	0	0	0	0	0	0	37	1	1	1	1	1	0.468715273188117	55
46	0	1	2007	1	0	0	0	1	0	0	0	0	0	0	0	162	1	1	1	1	0	0.619945438447461	56
48	0	1	2017	1	0	0	0	1	0	0	0	0	0	0	0	46	1	1	1	1	1	0.469656605814614	57
57	0	1	2019	1	0	0	0	1	0	0	0	0	0	0	0	13	1	1	1	1	1	0.479835379106133	58
61	0	1	2001	1	0	0	0	1	0	0	0	0	2	0	1	161	1	1	1	1	1	0.667015996709612	59
61	0	1	2007	1	0	0	0	1	0	0	0	0	1	1	1	6	1	1	1	1	1	0.611630712158084	60
64	0	0	2004	1	0	0	0	1	0	0	0	0	1	1	1	8	1	1	1	1	1	0.701197516349111	61
65	1	1	2016	1	0	0	0	1	0	0	0	0	0	0	0	54	1	1	1	1	1	0.536716263235045	62
69	1	1	2002	1	0	0	0	1	0	0	0	0	2	0	1	163	1	1	1	1	1	0.681828300097619	63
69	1	1	2013	1	0	0	0	1	0	0	0	0	1	1	1	19	1	1	1	1	0	0.635989518355273	64
69	1	1	2007	1	0	0	0	1	0	0	0	0	0	0	0	166	1	1	1	1	0	0.689663577856397	65
70	1	1	2000	1	0	0	0	1	0	0	0	0	2	0	1	220	1	1	1	1	0	0.748876751794116	66
71	1	0	2003	1	0	0	0	1	0	0	0	0	1	1	1	24	1	1	1	1	1	0.728536825326199	67
71	1	1	2004	1	0	0	0	1	0	0	0	0	0	0	0	196	1	1	1	1	1	0.67015667732032	68
75	1	1	2000	1	0	0	0	1	0	0	0	0	1	1	1	28	1	1	1	1	1	0.715660712281937	69
78	1	1	2006	1	0	0	0	1	0	0	0	0	2	0	1	158	1	1	1	1	0	0.723050000963037	70
89	1	1	2003	1	0	0	0	1	0	0	0	0	1	1	1	4	1	1	1	1	1	0.729283691466396	71
68	1	0	2018	1	0	0	0	0	1	0	0	0	0	0	0	30	0	1	1	0	1	0.198441533410829	1
71	1	1	2020	0	1	0	0	0	0	0	1	0	0	0	0	11	0	1	1	0	1	0.21138954829777	2
62	0	1	2002	1	0	0	0	0	1	0	0	0	1	1	1	10	0	1	1	0	0	0.302234024256349	3
56	0	1	2005	1	0	1	0	0	0	0	0	0	1	1	1	107	0	1	1	0	1	0.278400495675194	4
77	1	1	2018	1	0	0	0	0	0	1	0	0	1	1	1	9	0	1	1	0	0	0.348733427021446	5
59	0	0	2009	1	0	0	0	0	1	0	0	0	2	0	1	10	0	1	1	0	1	0.239350212594466	6
58	0	0	2010	1	0	0	0	0	0	0	0	1	1	1	1	13	0	1	1	0	1	0.250299922577632	7
61	0	1	2012	1	0	0	0	0	0	1	0	0	1	1	1	47	0	1	1	0	1	0.302378532661873	8
48	0	0	2004	0	1	1	0	0	0	0	0	0	1	1	1	23	0	1	1	0	1	0.175112740864902	9
64	0	1	2014	1	0	0	0	0	1	0	0	0	1	1	1	51	0	1	1	0	1	0.178329836012628	10
64	0	1	2003	1	0	0	0	0	1	0	0	0	1	1	1	29	0	1	1	0	0	0.299457233464547	11
37	0	0	2007	0	1	0	0	0	0	0	1	0	0	0	0	156	0	1	1	0	1	0.266143099295704	12
37	0	1	2013	0	1	0	1	0	0	0	0	0	0	0	0	11	0	1	1	0	1	0.298790626928442	13
57	0	1	2010	1	0	0	0	0	1	0	0	0	2	0	1	8	0	1	1	0	1	0.188245231283624	14
64	0	1	2006	1	0	0	0	0	1	0	0	0	2	0	1	128	0	1	1	0	1	0.230236879492199	15
63	0	0	2012	1	0	0	0	0	1	0	0	0	0	0	0	103	0	1	1	0	1	0.227454649888493	16
59	0	1	2013	0	1	0	0	0	1	0	0	0	0	0	0	84	0	1	1	0	0	0.110446633516636	17
79	1	0	2005	0	1	1	0	0	0	0	0	0	1	1	1	15	0	1	1	0	1	0.236291621877723	18
58	0	1	2016	1	0	0	0	1	0	0	0	0	0	0	0	49	0	1	1	0	1	0.51325097536607	19
56	0	0	2015	1	0	0	1	0	0	0	0	0	1	1	1	26	0	1	1	0	1	0.581418336466182	20
53	0	1	2019	1	0	0	1	0	0	0	0	0	0	0	0	14	0	1	1	0	0	0.531580158995255	21
52	0	1	2010	1	0	0	0	1	0	0	0	0	1	1	1	29	0	1	1	0	1	0.553023650648953	22
72	1	1	2004	1	0	0	0	1	0	0	0	0	2	0	1	111	0	1	1	0	0	0.722952616781139	23
73	1	1	2015	1	0	0	0	1	0	0	0	0	1	1	1	3	0	1	1	0	1	0.573165834662125	24
61	0	0	2014	1	0	0	1	0	0	0	0	0	0	0	0	83	0	1	1	0	1	0.607284932611422	25
63	0	1	2014	1	0	0	0	1	0	0	0	0	0	0	0	72	0	1	1	0	0	0.607601034452355	26
61	0	0	2019	1	0	0	1	0	0	0	0	0	1	1	1	14	0	1	1	0	1	0.558593912802063	27
83	1	1	2011	1	0	0	0	1	0	0	0	0	2	0	1	80	0	1	1	0	1	0.643271645919866	28
53	0	1	2009	1	0	0	0	1	0	0	0	0	0	0	0	134	0	1	1	0	1	0.566216546080464	29
50	0	0	2019	1	0	0	1	0	0	0	0	0	0	0	0	18	0	1	1	0	1	0.521877200259306	30
56	0	1	2005	1	0	0	0	1	0	0	0	0	1	1	1	13	0	1	1	0	1	0.614704374501514	31
86	1	0	2019	1	0	0	1	0	0	0	0	0	1	1	1	8	0	1	1	0	1	0.639127069348412	32
66	1	1	2008	1	0	0	0	1	0	0	0	0	0	0	0	146	0	1	1	0	1	0.618055926077716	33
64	0	1	2004	1	0	0	0	1	0	0	0	0	2	0	1	145	0	1	1	0	0	0.700901992002396	34
73	1	1	2004	0	0	0	0	0	1	0	0	0	2	0	1	174	0	1	1	0	0	0.334611439093379	35
71	1	1	2019	1	0	0	0	0	0	0	1	0	0	0	0	15	0	1	1	0	1	0.375589339110714	36
65	1	0	2018	1	0	0	0	0	0	0	1	0	1	1	1	27	0	1	1	0	1	0.422952972886503	37
69	1	0	2014	1	0	0	1	0	0	0	0	0	1	1	1	3	0	1	1	0	1	0.632619754663664	38
67	1	1	2008	1	0	1	0	0	0	0	0	0	0	0	0	152	0	1	1	0	1	0.283982786082766	39
47	0	1	2010	1	0	0	0	0	0	0	1	0	1	1	1	76	0	1	1	0	1	0.384577026661737	40
55	0	0	2020	0	1	0	0	1	0	0	0	0	0	0	0	1	0	1	1	0	1	0.336791999354303	41
61	0	1	2019	0	0	0	0	0	0	0	1	0	0	0	0	22	0	1	1	0	1	0.363272352837166	42
62	0	1	2010	1	0	0	0	0	0	0	1	0	0	0	0	126	0	1	1	0	1	0.43327691568444	43
33	0	1	2016	1	0	0	1	0	0	0	0	0	1	1	1	16	0	1	1	0	1	0.435621909876772	44
45	0	1	2007	1	0	0	1	0	0	0	0	0	0	0	0	159	0	1	1	0	1	0.565425012931878	45
42	0	1	2014	0	0	0	1	0	0	0	0	0	0	0	0	79	0	1	1	0	1	0.505951385735257	46
72	1	1	2017	1	0	0	0	0	0	0	1	0	0	0	0	43	0	1	1	0	1	0.397789379024995	47
74	1	1	2019	1	0	0	0	0	0	0	1	0	0	0	0	16	0	1	1	0	1	0.38509505164742	48
65	1	1	2019	1	0	0	1	0	0	0	0	0	0	0	0	16	0	1	1	0	1	0.512749737042531	49
62	0	1	2016	1	0	0	0	0	0	0	1	0	0	0	0	55	0	1	1	0	1	0.37541829543502	50
43	0	1	2005	1	0	0	0	0	0	0	1	0	0	0	0	191	0	1	1	0	0	0.478345548092	51
76	1	1	2017	1	0	0	0	1	0	0	0	0	0	0	0	43	0	1	1	0	1	0.563389911241969	52
70	1	1	2010	1	0	0	0	0	0	0	1	0	1	1	1	10	0	1	1	0	1	0.459852771308949	53
75	1	1	2020	1	0	0	0	0	0	0	1	0	0	0	0	7	0	1	1	0	0	0.435902772998573	54
39	0	1	2015	1	0	0	1	0	0	0	0	0	0	0	0	62	0	1	1	0	1	0.465507454384694	55
66	1	0	2012	1	0	0	0	1	0	0	0	0	1	1	1	6	0	1	1	0	1	0.636259633320648	56
60	0	1	2020	1	0	0	0	1	0	0	0	0	0	0	0	8	0	1	1	0	1	0.479896063473799	57
59	0	1	2020	1	0	0	1	0	0	0	0	0	0	0	0	5	0	1	1	0	1	0.48256955815159	58
71	1	1	2010	1	0	0	0	1	0	0	0	0	2	0	1	110	0	1	1	0	0	0.669331432994467	59
72	1	1	2008	1	0	0	0	1	0	0	0	0	1	1	1	153	0	1	1	0	1	0.636909054847754	60
64	0	1	2012	1	0	0	0	0	0	0	0	0	2	0	1	55	0	1	1	0	0	0.672850908252917	61
72	1	1	2006	1	0	0	0	0	0	0	1	0	1	1	1	11	0	1	1	0	1	0.506579433611544	62
78	1	0	2018	1	0	0	0	1	0	0	0	0	1	1	1	26	0	1	1	0	0	0.671896003411126	63
77	1	0	2016	1	0	0	1	0	0	0	0	0	2	0	1	5	0	1	1	0	1	0.638958821912148	64
71	1	0	2011	1	0	0	0	1	0	0	0	0	2	0	1	16	0	1	1	0	1	0.660714886840536	65
52	0	0	2002	0	0	0	0	1	0	0	0	0	0	0	0	223	0	1	1	0	0	0.748426735838295	66
74	1	0	2001	1	0	0	0	1	0	0	0	0	1	1	1	51	0	1	1	0	1	0.751705407273077	67
55	0	1	2000	1	0	0	0	1	0	0	0	0	0	0	0	249	0	1	1	0	1	0.6579432576531	68
84	1	1	2004	1	0	0	0	1	0	0	0	0	2	0	1	9	0	1	1	0	0	0.754080094403232	69
88	1	0	2010	1	0	0	0	0	0	0	0	0	1	1	1	3	0	1	1	0	1	0.75498445240762	70
77	1	0	2001	1	0	0	0	1	0	0	0	0	1	1	1	53	0	1	1	0	1	0.759156933835343	71
